# Supplementary material for: Outcomes of Importance to Patients in Reproductive Genetic Carrier Screening: A Qualitative Study to Inform a Core Outcome Set
Source: J Pers Med. 2022 Aug 12;12(8):1310. doi: 10.3390/jpm12081310 (PMC9409855; doi:10.3390/jpm12081310)
Supplement: Supplementary file 1 [file jpm-12-01310-s001.zip]

Archive with 1 entries (1 files):
- jpm-1786560-supplementary.pdf
